# Supplementary material for: Barriers and facilitators to disseminating quality improvement and patient safety research: a scoping review
Source: Int J Qual Health Care. 2025 Aug 28;37(3):mzaf084. doi: 10.1093/intqhc/mzaf084 (PMC12459987; doi:10.1093/intqhc/mzaf084)
Supplement: mzaf084_Supplementary_Data [file mzaf084_supplementary_data.zip]

Archive with 2 entries (2 files):
- Supplementary material 2.docx
- Supplementary_material_1.docx
